# Supplementary material for: The Fish Collagen Supplementation and Proteomic Features in Healthy Women—A Crossover Study
Source: Nutrients. 2025 Sep 24;17(19):3052. doi: 10.3390/nu17193052 (PMC12525885; doi:10.3390/nu17193052)
Supplement: Supplementary file 1 [file nutrients-17-03052-s001.zip]

Archive with 1 entries (1 files):
- nutrients-3723857-supplementary.pdf
